# Supplementary material for: COPI Vesicle Disruption Inhibits Mineralization via mTORC1-Mediated Autophagy
Source: Int J Mol Sci. 2023 Dec 26;25(1):339. doi: 10.3390/ijms25010339 (PMC10779376; doi:10.3390/ijms25010339)
Supplement: Supplementary file 1 [file ijms-25-00339-s001.zip]

Archive with 2 entries (2 files):
- Supplementary Materials.pdf
- Western blot results.pdf
